# Supplementary material for: Pharmacokinetic Evaluation of Oral Viscous Budesonide in Paediatric Patients with Eosinophilic Oesophagitis in Repaired Oesophageal Atresia
Source: Pharmaceutics. 2024 Jun 28;16(7):872. doi: 10.3390/pharmaceutics16070872 (PMC11280286; doi:10.3390/pharmaceutics16070872)
Supplement: Supplementary file 1 [file pharmaceutics-16-00872-s001.zip]

Archive with 2 entries (2 files):
- Figure and Table.pdf
- pharmaceutics-3054049-supplementary.pdf
